# Supplementary material for: Can Clinical Assessment of Postural Control Explain Locomotive Body Function, Mobility, Self-Care and Participation in Children with Cerebral Palsy?
Source: Healthcare (Basel). 2024 Jan 1;12(1):98. doi: 10.3390/healthcare12010098 (PMC10779062; doi:10.3390/healthcare12010098)
Supplement: Supplementary file 1 [file healthcare-12-00098-s001.zip]

Archive with 1 entries (1 files):
- healthcare-2779560-supplementary.pdf
